# Supplementary material for: Global stabilizing control of large-scale biomolecular regulatory networks
Source: Bioinformatics. 2023 Jan 23;39(1):btad045. doi: 10.1093/bioinformatics/btad045 (PMC9891247; doi:10.1093/bioinformatics/btad045)
Supplement: btad045_Supplementary_Data [file btad045_supplementary_data.zip]

Archive with 4 entries (4 files):
- Supplementary Table 1_revision2.xlsx
- Supplementary Table 2_revision2.xlsx
- Supplementary Table 3_revision2.xlsx
- Bioinfo_Suppl_revision_revision2.pdf
