# Supplementary material for: Global stabilizing control of large-scale biomolecular regulatory networks
Source: Bioinformatics. 2023 Jan 23;39(1):btad045. doi: 10.1093/bioinformatics/btad045 (PMC9891247; doi:10.1093/bioinformatics/btad045)
Supplement: btad045_Supplementary_Data [file btad045_supplementary_data.zip › Supplementary Table 1_revision2.xlsx]

## Sheet: Sheet1
Network ID [n=10] [Network_{#}_{attractor}]	Basin [%]	FVS	FVS size	FVS time [sec]	CK	CK size	CK time [sec]	A part of CK in FVS	SCC #	max SCC size
Network_1_0101100110	87.1094	[[n07, n05], [n07, n06]]	2	0.000641108	[[n05, n07], [n04, n07], [n06, n07]]	2	3.93908	TRUE	3	8
Network_1_0101101110	0.390625	[[n07, n05], [n07, n06]]	2	0.000641108	[[n05, n07], [n04, n07], [n06, n07]]	2	4.19836	TRUE
Network_1_1110010001	12.5	[[n07, n05], [n07, n06]]	2	0.000641108	[[n05], [n06]]	1	0.721705	TRUE
Network_2_0001100101	14.0625	[[n08, n09, n10], [n01, n09, n10]]	3	0.00295234	[[n09, n10], [n02, n10], [n05, n10], [n04, n10], [n06, n10]]	2	4.59491	TRUE	5	5
Network_2_0001101100	50	[[n08, n09, n10], [n01, n09, n10]]	3	0.00295234	[[n10]]	1	0.940324	TRUE
Network_2_1100010111	1.5625	[[n08, n09, n10], [n01, n09, n10]]	3	0.00295234	[[n09, n10]]	2	3.65487	TRUE
Network_3_0100000000	75	[[n09, n10, n06]]	3	0.000195503	[[n04], [n06]]	1	0.76035	TRUE	5	5
Network_3_1111011101	6.25	[[n09, n10, n06]]	3	0.000195503	[[n06, n10]]	2	5.47865	TRUE
Network_3_1111011110	18.75	[[n09, n10, n06]]	3	0.000195503	[[n06, n10]]	2	5.03346	TRUE
Network_4_0111110110	50	[[n03, n09]]	2	0.000258446	[[n09]]	1	0.175878	TRUE	10	1
Network_4_1100100001	50	[[n03, n09]]	2	0.000258446	[[n09]]	1	0.225435	TRUE
Network_5_1010001000	12.5	[[n01, n08, n07, n05], [n02, n08, n07, n05]]	4	0.000440836	[[n08, n05, n07]]	3	26.3102	TRUE	4	7
Network_5_1010001100	12.5	[[n01, n08, n07, n05], [n02, n08, n07, n05]]	4	0.000440836	[[n08, n05, n07]]	3	26.6726	TRUE
Network_5_1010100001	12.5	[[n01, n08, n07, n05], [n02, n08, n07, n05]]	4	0.000440836	[[n08, n05, n07]]	3	26.5469	TRUE
Network_5_1010100101	12.5	[[n01, n08, n07, n05], [n02, n08, n07, n05]]	4	0.000440836	[[n08, n05, n07]]	3	25.6003	TRUE
Network_5_1010101000	12.5	[[n01, n08, n07, n05], [n02, n08, n07, n05]]	4	0.000440836	[[n08, n05, n07]]	3	25.9647	TRUE
Network_5_1010101100	12.5	[[n01, n08, n07, n05], [n02, n08, n07, n05]]	4	0.000440836	[[n08, n05, n07]]	3	26.127	TRUE
Network_5_1101000001	12.5	[[n01, n08, n07, n05], [n02, n08, n07, n05]]	4	0.000440836	[[n08, n05, n07]]	3	25.9927	TRUE
Network_5_1101000101	12.5	[[n01, n08, n07, n05], [n02, n08, n07, n05]]	4	0.000440836	[[n08, n05, n07]]	3	26.0963	TRUE
Network_6_1100111110	9.57031	[[n10, n09, n01, n02, n03], [n10, n09, n02, n05, n03], [n10, n09, n02, n06, n03]]	5	0.00117469	[[n02, n10], [n05, n10], [n04, n10], [n06, n10]]	2	4.32966	TRUE	3	8
Network_6_1100111111	15.8203	[[n10, n09, n01, n02, n03], [n10, n09, n02, n05, n03], [n10, n09, n02, n06, n03]]	5	0.00117469	[[n02, n10], [n05, n10], [n04, n10], [n06, n10]]	2	5.22498	TRUE
Network_7_0100011011	6.25	[[n06, n04], [n05, n04]]	2	0.00111127	[[n09, n05], [n09, n06], [n03, n05], [n03, n06], [n08, n05], [n08, n06], [n05, n04], [n05, n10], [n05, n07], [n04, n06], [n06, n10], [n06, n07]]	2	4.31472	TRUE	2	8
Network_7_0100101011	57.4219	[[n06, n04], [n05, n04]]	2	0.00111127	[[n09, n05], [n09, n06], [n03, n05], [n03, n06], [n08, n05], [n08, n06], [n05, n04], [n05, n10], [n05, n07], [n04, n06], [n06, n10], [n06, n07]]	2	4.61718	TRUE
Network_7_0111100100	3.51562	[[n06, n04], [n05, n04]]	2	0.00111127	[[n04]]	1	0.800357	TRUE
Network_8_0101011100	12.5	[[n08, n06], [n08, n10]]	2	0.000625372	[[n08]]	1	0.474956	TRUE	1	10
Network_8_1001011000	87.5	[[n08, n06], [n08, n10]]	2	0.000625372	[[n08]]	1	0.352746	TRUE
Network_9_0010000100	6.25	[[n06, n02, n05, n08], [n06, n02, n05, n04], [n06, n02, n05, n07], [n10, n02, n05, n08], [n10, n02, n05, n04], [n10, n02, n05, n07]]	4	0.00178576	[[n08, n05], [n05, n04], [n05, n07]]	2	8.29472	TRUE	7	3
Network_9_0010100100	6.25	[[n06, n02, n05, n08], [n06, n02, n05, n04], [n06, n02, n05, n07], [n10, n02, n05, n08], [n10, n02, n05, n04], [n10, n02, n05, n07]]	4	0.00178576	[[n08, n05], [n05, n04], [n05, n07]]	2	8.09465	TRUE
Network_10_1101111111	50	[[n04, n03, n02, n08], [n04, n03, n05, n08]]	4	0.000588894	[[n03]]	1	0.322131	TRUE	5	4
Network_10_1111111111	50	[[n04, n03, n02, n08], [n04, n03, n05, n08]]	4	0.000588894	[[n03]]	1	0.323082	TRUE
Network_11_1000110001	50	[[n01, n03, n06, n10], [n01, n03, n05, n10]]	4	0.000738621	[[n03]]	1	0.306696	TRUE	8	2
Network_11_1010110001	50	[[n01, n03, n06, n10], [n01, n03, n05, n10]]	4	0.000738621	[[n03]]	1	0.256673	TRUE
Network_12_0010010001	93.75	[[n06, n09, n03], [n08, n06, n09], [n06, n09, n10]]	3	0.00296664	[[n03], [n08], [n06], [n10]]	1	0.927367	TRUE	1	10
Network_12_1101001110	6.25	[[n06, n09, n03], [n08, n06, n09], [n06, n09, n10]]	3	0.00296664	[[n03, n06], [n08, n06], [n06, n10]]	2	4.41317	TRUE
Network_13_0000000011	25	[[n04, n01]]	2	0.000194311	[[n01]]	1	0.150629	TRUE	9	2
Network_13_1010110100	75	[[n04, n01]]	2	0.000194311	[[n01], [n10]]	1	0.692278	TRUE
Network_14_0101100100	6.25	[[n03, n07], [n10, n07]]	2	0.000704527	[[n03, n07], [n08, n07], [n10, n07]]	2	5.27064	TRUE	6	5
Network_14_0111100001	6.25	[[n03, n07], [n10, n07]]	2	0.000704527	[[n03, n07], [n08, n07], [n10, n07]]	2	5.55162	TRUE
Network_14_1010011110	50	[[n03, n07], [n10, n07]]	2	0.000704527	[[n07]]	1	1.22527	TRUE
Network_15_0010010101	3.125	[[n01, n08, n06], [n01, n06, n05], [n01, n06, n10]]	3	0.000552416	[[n08, n06], [n05, n06], [n06, n10]]	2	4.56027	TRUE	4	5
Network_15_0010101000	96.875	[[n01, n08, n06], [n01, n06, n05], [n01, n06, n10]]	3	0.000552416	[[n08], [n05], [n06], [n10], [n07]]	1	0.722888	TRUE
Network_16_0111000100	25	[[n01, n08], [n01, n03], [n02, n08], [n02, n03]]	2	0.0026679	[[n03], [n08]]	1	0.46063	TRUE	4	6
Network_16_1100111011	25	[[n01, n08], [n01, n03], [n02, n08], [n02, n03]]	2	0.0026679	[[n03], [n08]]	1	0.442148	TRUE
Network_17_1001100100	2.34375	[[n06, n08, n09], [n06, n08, n04], [n10, n08, n09], [n10, n08, n04]]	3	0.00211549	[[n09, n06], [n09, n10], [n03, n06], [n03, n10], [n04, n06], [n04, n10], [n06, n07], [n10, n07]]	2	5.18193	TRUE	6	4
Network_17_1001110101	0.78125	[[n06, n08, n09], [n06, n08, n04], [n10, n08, n09], [n10, n08, n04]]	3	0.00211549	[[n09, n06], [n09, n10], [n03, n06], [n03, n10], [n04, n06], [n04, n10], [n06, n07], [n10, n07]]	2	5.34081	TRUE
Network_18_0010010000	12.5	[[n05, n10, n01], [n04, n10, n01], [n07, n10, n01]]	3	0.000642538	[[n01, n10]]	2	1.44835	TRUE	7	4
Network_18_0010010001	37.5	[[n05, n10, n01], [n04, n10, n01], [n07, n10, n01]]	3	0.000642538	[[n01, n10]]	2	1.32135	TRUE
Network_18_1101100111	50	[[n05, n10, n01], [n04, n10, n01], [n07, n10, n01]]	3	0.000642538	[[n01]]	1	0.169614	TRUE
Network_19_0010001001	1.5625	[[n10, n09, n08]]	3	0.000247717	[[n09, n08], [n09, n02]]	2	2.18338	TRUE	5	6
Network_19_0010001011	70.3125	[[n10, n09, n08]]	3	0.000247717	[[n09, n08], [n09, n02]]	2	2.02315	TRUE
Network_19_1101110110	3.125	[[n10, n09, n08]]	3	0.000247717	[[n08, n10]]	2	3.62784	TRUE
Network_19_1101110111	25	[[n10, n09, n08]]	3	0.000247717	[[n08, n10]]	2	3.69245	TRUE
Network_20_0111000111	2.34375	[[n02, n07, n09], [n02, n07, n10]]	3	0.000506639	[[n09, n07], [n06, n07], [n10, n07]]	2	6.30264	TRUE	5	6
Network_20_0111001111	7.03125	[[n02, n07, n09], [n02, n07, n10]]	3	0.000506639	[[n09, n07], [n06, n07], [n10, n07]]	2	6.44751	TRUE
Network_20_1000111000	0.976562	[[n02, n07, n09], [n02, n07, n10]]	3	0.000506639	[[n09, n02], [n02, n06], [n02, n10]]	2	5.12418	TRUE
Network_20_1100111000	14.6484	[[n02, n07, n09], [n02, n07, n10]]	3	0.000506639	[[n09, n02], [n02, n06], [n02, n10]]	2	4.88896	TRUE
Network_21_0101100100	50	[[n05, n04, n01], [n09, n04, n01], [n10, n04, n01], [n07, n04, n01]]	3	0.00325036	[[n01]]	1	0.257599	TRUE	5	4
Network_21_1010110101	6.25	[[n05, n04, n01], [n09, n04, n01], [n10, n04, n01], [n07, n04, n01]]	3	0.00325036	[[n01, n04], [n01, n06]]	2	1.68621	TRUE
Network_21_1011100101	18.75	[[n05, n04, n01], [n09, n04, n01], [n10, n04, n01], [n07, n04, n01]]	3	0.00325036	[[n01, n04], [n01, n06]]	2	1.55157	TRUE
Network_22_0101000010	62.5	[[n06, n08, n03]]	3	0.000244856	[[n03, n08], [n02, n08]]	2	3.08986	TRUE	9	2
Network_22_0101000110	12.5	[[n06, n08, n03]]	3	0.000244856	[[n03, n08], [n02, n08]]	2	2.96482	TRUE
Network_23_1100110000	2.34375	[[n03, n07, n02]]	3	0.000501394	[[n07]]	1	0.785789	TRUE	7	4
Network_23_1100111000	97.6562	[[n03, n07, n02]]	3	0.000501394	[[n07]]	1	0.777106	TRUE
Network_24_1001111100	75	[[n08, n05, n10], [n02, n05, n10]]	3	0.000588655	[[n10]]	1	0.652252	TRUE	1	10
Network_24_1001111101	25	[[n08, n05, n10], [n02, n05, n10]]	3	0.000588655	[[n10]]	1	0.608623	TRUE
Network_25_0100000110	50	[[n05, n07, n04], [n10, n07, n04]]	3	0.000688076	[[n04]]	1	0.831409	TRUE	9	2
Network_25_0111000110	25	[[n05, n07, n04], [n10, n07, n04]]	3	0.000688076	[[n04, n07]]	2	5.4836	TRUE
Network_25_1011011000	25	[[n05, n07, n04], [n10, n07, n04]]	3	0.000688076	[[n04, n07]]	2	5.50501	TRUE
Network_26_0000110101	3.125	[[n02]]	1	0.000869989	[[n02]]	1	0.407881	TRUE	1	10
Network_26_0110010001	59.375	[[n02]]	1	0.000869989	[[n08], [n02]]	1	0.392272	TRUE
Network_27_0001011000	95.3125	[[n05, n09], [n05, n02], [n07, n09], [n07, n02]]	2	0.00371027	[[n09], [n02], [n06], [n10]]	1	0.803524	TRUE	2	6
Network_27_1110101011	4.6875	[[n05, n09], [n05, n02], [n07, n09], [n07, n02]]	2	0.00371027	[[n09], [n02]]	1	0.450301	TRUE
Network_28_0110110101	2.44141	[[n03, n07]]	2	0.000822783	[[n03, n07], [n02, n07], [n08, n07], [n05, n07], [n06, n07]]	2	4.34447	TRUE	1	10
Network_28_0110111100	14.5508	[[n03, n07]]	2	0.000822783	[[n03, n07], [n08, n07], [n06, n07]]	2	4.90239	TRUE
Network_28_1001001010	83.0078	[[n03, n07]]	2	0.000822783	[[n03], [n02], [n08], [n05], [n06]]	1	0.71959	TRUE
Network_29_1000001000	50	[[n01, n10, n08, n03], [n01, n10, n06, n03], [n01, n05, n08, n03], [n01, n05, n06, n03], [n01, n04, n08, n03], [n01, n04, n06, n03], [n01, n07, n08, n03], [n01, n07, n06, n03]]	4	0.00171423	[[n03]]	1	0.254869	TRUE	6	4
Network_29_1110111011	50	[[n01, n10, n08, n03], [n01, n10, n06, n03], [n01, n05, n08, n03], [n01, n05, n06, n03], [n01, n04, n08, n03], [n01, n04, n06, n03], [n01, n07, n08, n03], [n01, n07, n06, n03]]	4	0.00171423	[[n03]]	1	0.286299	TRUE
Network_30_0110101011	26.9531	[[n01, n02, n05, n10], [n08, n01, n05, n10], [n08, n01, n10, n07], [n02, n05, n09, n10], [n08, n05, n09, n10], [n08, n09, n10, n07], [n02, n06, n05, n10], [n08, n06, n05, n10], [n08, n06, n10, n07]]	4	0.00571108	[[n01]]	1	0.177337	TRUE	1	10
Network_30_1010001101	1.17188	[[n01, n02, n05, n10], [n08, n01, n05, n10], [n08, n01, n10, n07], [n02, n05, n09, n10], [n08, n05, n09, n10], [n08, n09, n10, n07], [n02, n06, n05, n10], [n08, n06, n05, n10], [n08, n06, n10, n07]]	4	0.00571108	[[n01, n03], [n01, n06], [n01, n10], [n03, n08], [n03, n05], [n08, n06], [n08, n10], [n05, n06], [n05, n10]]	2	4.35473	TRUE
Network_31_0000010000	2.05078	[[n01, n09, n08], [n01, n03, n08], [n01, n06, n08], [n09, n04, n08], [n09, n10, n08], [n06, n10, n08]]	3	0.0021925	[[n09, n08], [n08, n06]]	2	4.29807	TRUE	2	9
Network_31_0000010100	2.05078	[[n01, n09, n08], [n01, n03, n08], [n01, n06, n08], [n09, n04, n08], [n09, n10, n08], [n06, n10, n08]]	3	0.0021925	[[n09, n08], [n08, n06]]	2	4.08939	TRUE
Network_31_1101100011	0.878906	[[n01, n09, n08], [n01, n03, n08], [n01, n06, n08], [n09, n04, n08], [n09, n10, n08], [n06, n10, n08]]	3	0.0021925	[[n01, n08]]	2	2.82622	TRUE
Network_31_1101100111	0.878906	[[n01, n09, n08], [n01, n03, n08], [n01, n06, n08], [n09, n04, n08], [n09, n10, n08], [n06, n10, n08]]	3	0.0021925	[[n01, n08]]	2	2.71668	TRUE
Network_32_0010001010	50	[[n08, n05, n02, n06]]	4	0.000175476	[[n01], [n02]]	1	0.323987	TRUE	5	6
Network_32_1100000000	50	[[n08, n05, n02, n06]]	4	0.000175476	[[n02]]	1	0.366131	TRUE
Network_33_0000011010	25.7812	[[n03, n08, n01]]	3	0.000205278	[[n03]]	1	0.341148	TRUE	3	8
Network_33_0010011010	74.2188	[[n03, n08, n01]]	3	0.000205278	[[n03]]	1	0.347053	TRUE
Network_34_0101011101	50	[[n03, n09, n01], [n03, n10, n01]]	3	0.000868797	[[n01]]	1	0.12181	TRUE	9	2
Network_34_1010100001	50	[[n03, n09, n01], [n03, n10, n01]]	3	0.000868797	[[n01]]	1	0.156548	TRUE
Network_35_0001000010	12.5	[[n04, n05, n06, n02], [n04, n10, n06, n02]]	4	0.00256944	[[n02, n06]]	2	4.57184	TRUE	6	3
Network_35_0001010010	37.5	[[n04, n05, n06, n02], [n04, n10, n06, n02]]	4	0.00256944	[[n02, n06]]	2	4.54698	TRUE
Network_35_1111011011	50	[[n04, n05, n06, n02], [n04, n10, n06, n02]]	4	0.00256944	[[n02]]	1	0.350066	TRUE
Network_36_0110101101	12.3047	[[n01, n08]]	2	0.000195503	[[n01, n08]]	2	1.34466	TRUE	8	3
Network_36_0111000011	87.5	[[n01, n08]]	2	0.000195503	[[n09], [n08]]	1	0.423547	TRUE
Network_36_1110101101	0.195312	[[n01, n08]]	2	0.000195503	[[n01, n08]]	2	1.11479	TRUE
Network_37_1100110000	4.6875	[[n01, n02, n03]]	3	0.000697613	[[n01, n03], [n03, n07]]	2	3.23234	TRUE	1	10
Network_37_1111110000	4.88281	[[n01, n02, n03]]	3	0.000697613	[[n01, n03], [n03, n07]]	2	3.30699	TRUE
Network_38_0011000110	50	[[n08, n01, n04], [n08, n03, n04], [n07, n01, n04], [n07, n03, n04]]	3	0.00282884	[[n04]]	1	0.532819	TRUE	8	2
Network_38_0100111001	50	[[n08, n01, n04], [n08, n03, n04], [n07, n01, n04], [n07, n03, n04]]	3	0.00282884	[[n04]]	1	0.524619	TRUE
Network_39_0011110010	50	[[n01, n07]]	2	0.00020051	[[n07]]	1	0.707202	TRUE	10	1
Network_39_1100001101	50	[[n01, n07]]	2	0.00020051	[[n07]]	1	0.673755	TRUE
Network_40_0100100111	2.34375	[[n03], [n06]]	1	0.000669718	[[n03], [n06]]	1	1.29532	TRUE	1	10
Network_40_1011011100	14.0625	[[n03], [n06]]	1	0.000669718	[[n03], [n02], [n05], [n04], [n06]]	1	0.850268	TRUE
Network_41_0011110100	15.625	[[n10, n08, n05, n06]]	4	0.000177622	[[n06, n10]]	2	5.2803	TRUE	9	2
Network_41_0011110101	9.375	[[n10, n08, n05, n06]]	4	0.000177622	[[n06, n10]]	2	5.1473	TRUE
Network_42_0110001000	47.6562	[[n09, n01, n06]]	3	0.000252485	[[n01, n06], [n03, n06], [n02, n06], [n06, n10]]	2	5.14201	TRUE	4	6
Network_42_0110011100	30.8594	[[n09, n01, n06]]	3	0.000252485	[[n09, n06]]	2	2.60612	TRUE
Network_42_0110011110	19.1406	[[n09, n01, n06]]	3	0.000252485	[[n09, n06]]	2	2.28255	TRUE
Network_42_1000000001	1.46484	[[n09, n01, n06]]	3	0.000252485	[[n01, n09, n06], [n01, n04, n06]]	3	9.51299	TRUE
Network_42_1001000011	0.878906	[[n09, n01, n06]]	3	0.000252485	[[n01, n09, n06]]	3	8.0492	TRUE
Network_43_0101001010	3.125	[[n02, n09, n10], [n02, n03, n10], [n05, n09, n10], [n05, n03, n10]]	3	0.00248575	[[n10]]	1	0.677184	TRUE	5	5
Network_43_1110011011	96.875	[[n02, n09, n10], [n02, n03, n10], [n05, n09, n10], [n05, n03, n10]]	3	0.00248575	[[n03], [n04], [n10]]	1	0.638049	TRUE
Network_44_0001000101	50	[[n05, n08]]	2	0.000197172	[[n08]]	1	0.413162	TRUE	6	5
Network_44_1011001011	50	[[n05, n08]]	2	0.000197172	[[n08]]	1	0.421709	TRUE
Network_45_0001111000	90.625	[[n10, n09, n03]]	3	0.000504971	[[n09], [n03], [n02], [n06]]	1	0.647399	TRUE	2	8
Network_45_1110100110	9.375	[[n10, n09, n03]]	3	0.000504971	[[n09]]	1	0.18556	TRUE
Network_46_0110001100	25	[[n09, n06], [n09, n05], [n04, n06], [n04, n05]]	2	0.00281	[[n05], [n06]]	1	0.619378	TRUE	8	2
Network_46_1001111001	25	[[n09, n06], [n09, n05], [n04, n06], [n04, n05]]	2	0.00281	[[n05], [n06]]	1	0.608594	TRUE
Network_47_0010011100	50	[[n10, n05, n09, n01], [n10, n05, n07, n01]]	4	0.000524998	[[n01]]	1	0.441439	TRUE	9	2
Network_47_1100001100	14.0625	[[n10, n05, n09, n01], [n10, n05, n07, n01]]	4	0.000524998	[[n01, n09, n10], [n01, n10, n07]]	3	17.0926	TRUE
Network_47_1100001101	4.6875	[[n10, n05, n09, n01], [n10, n05, n07, n01]]	4	0.000524998	[[n01, n09, n10], [n01, n10, n07]]	3	17.3205	TRUE
Network_47_1101000110	2.73438	[[n10, n05, n09, n01], [n10, n05, n07, n01]]	4	0.000524998	[[n01, n09, n05, n10], [n01, n05, n10, n07]]	4	43.5384	TRUE
Network_47_1101000111	2.73438	[[n10, n05, n09, n01], [n10, n05, n07, n01]]	4	0.000524998	[[n01, n09, n05, n10], [n01, n05, n10, n07]]	4	43.5151	TRUE
Network_47_1101100110	0.390625	[[n10, n05, n09, n01], [n10, n05, n07, n01]]	4	0.000524998	[[n01, n09, n05, n10], [n01, n05, n10, n07]]	4	43.4913	TRUE
Network_47_1101100111	0.390625	[[n10, n05, n09, n01], [n10, n05, n07, n01]]	4	0.000524998	[[n01, n09, n05, n10], [n01, n05, n10, n07]]	4	43.7597	TRUE
Network_48_0010100100	12.5	[[n10, n08, n05], [n10, n08, n04], [n10, n06, n05], [n10, n06, n04]]	3	0.00219369	[[n05], [n04]]	1	0.614311	TRUE	7	3
Network_48_1101011110	73.4375	[[n10, n08, n05], [n10, n08, n04], [n10, n06, n05], [n10, n06, n04]]	3	0.00219369	[[n05, n10], [n04, n10], [n10, n07]]	2	4.58386	TRUE
Network_48_1101011111	14.0625	[[n10, n08, n05], [n10, n08, n04], [n10, n06, n05], [n10, n06, n04]]	3	0.00219369	[[n05, n10], [n04, n10], [n10, n07]]	2	4.33727	TRUE
Network_49_0001111100	5.46875	[[n09], [n06], [n10]]	1	0.000697374	[[n09], [n06], [n10]]	1	1.35237	TRUE	1	10
Network_49_1110000011	7.03125	[[n09], [n06], [n10]]	1	0.000697374	[[n09], [n06], [n10], [n07]]	1	1.3787	TRUE
Network_50_0001010000	3.125	[[n07, n02, n09, n06], [n07, n10, n09, n06]]	4	0.000501871	[[n09, n02, n06], [n09, n06, n10]]	3	19.1342	TRUE	9	2
Network_50_0001110010	3.125	[[n07, n02, n09, n06], [n07, n10, n09, n06]]	4	0.000501871	[[n09, n02, n06], [n09, n06, n10]]	3	19.1809	TRUE
Network_50_0011100100	25	[[n07, n02, n09, n06], [n07, n10, n09, n06]]	4	0.000501871	[[n09, n06]]	2	5.33798	TRUE
Network_50_0011100110	25	[[n07, n02, n09, n06], [n07, n10, n09, n06]]	4	0.000501871	[[n09, n06]]	2	5.29871	TRUE
Network_50_1100010001	9.375	[[n07, n02, n09, n06], [n07, n10, n09, n06]]	4	0.000501871	[[n09, n02, n06], [n09, n06, n10]]	3	19.6103	TRUE
Network_50_1100110011	9.375	[[n07, n02, n09, n06], [n07, n10, n09, n06]]	4	0.000501871	[[n09, n02, n06], [n09, n06, n10]]	3	19.1776	TRUE
Network_51_0100001000	43.457	[[n06, n09], [n08, n06]]	2	0.000683784	[[n09], [n08]]	1	0.355495	TRUE	1	10
Network_51_0110100110	56.543	[[n06, n09], [n08, n06]]	2	0.000683784	[[n09], [n08], [n05]]	1	0.451225	TRUE
Network_52_1110011001	10.7422	[[n05, n08, n10], [n05, n08, n01], [n05, n09, n10], [n05, n09, n01]]	3	0.00205874	[[n01, n05], [n05, n10]]	2	4.8867	TRUE	5	4
Network_52_1110111001	1.75781	[[n05, n08, n10], [n05, n08, n01], [n05, n09, n10], [n05, n09, n01]]	3	0.00205874	[[n01, n05], [n05, n10]]	2	4.91426	TRUE
Network_53_0100010001	23.4375	[[n03, n05, n09, n02]]	4	0.000178337	[[n09, n03, n02], [n09, n02, n04]]	3	10.2956	TRUE	7	3
Network_53_0111011001	7.8125	[[n03, n05, n09, n02]]	4	0.000178337	[[n09, n03, n02]]	3	10.6797	TRUE
Network_53_0111011011	18.75	[[n03, n05, n09, n02]]	4	0.000178337	[[n09, n02]]	2	2.69374	TRUE
Network_53_1000100100	50	[[n03, n05, n09, n02]]	4	0.000178337	[[n02]]	1	0.414552	TRUE
Network_54_1110010011	54.6875	[[n08, n01, n10], [n08, n09, n10], [n08, n03, n10], [n08, n04, n10], [n05, n01, n10], [n05, n09, n10], [n05, n03, n10], [n05, n04, n10]]	3	0.00255823	[[n08], [n05]]	1	0.579024	TRUE	4	6
Network_54_1110110111	7.8125	[[n08, n01, n10], [n08, n09, n10], [n08, n03, n10], [n08, n04, n10], [n05, n01, n10], [n05, n09, n10], [n05, n03, n10], [n05, n04, n10]]	3	0.00255823	[[n08], [n05]]	1	0.519022	TRUE
Network_55_0011101010	0.78125	[[n08, n06, n02, n10, n01]]	5	0.000407219	[[n01, n02, n08, n06, n10], [n09, n02, n08, n06, n10]]	5	95.3414	TRUE	3	8
Network_55_0011101110	0.78125	[[n08, n06, n02, n10, n01]]	5	0.000407219	[[n01, n02, n08, n06, n10], [n09, n02, n08, n06, n10]]	5	91.7869	TRUE
Network_55_0011111010	0.78125	[[n08, n06, n02, n10, n01]]	5	0.000407219	[[n01, n02, n08, n06, n10], [n09, n02, n08, n06, n10]]	5	93.5539	TRUE
Network_55_0011111110	0.78125	[[n08, n06, n02, n10, n01]]	5	0.000407219	[[n01, n02, n08, n06, n10], [n09, n02, n08, n06, n10]]	5	92.196	TRUE
Network_55_0100001101	48.4375	[[n08, n06, n02, n10, n01]]	5	0.000407219	[[n09, n06], [n02, n06], [n06, n10]]	2	7.87598	TRUE
Network_55_0100011101	48.4375	[[n08, n06, n02, n10, n01]]	5	0.000407219	[[n09, n06], [n02, n06], [n06, n10]]	2	7.88009	TRUE
Network_56_0101011000	25	[[n09, n08], [n09, n05]]	2	0.000587463	[[n08], [n05]]	1	0.795908	TRUE	6	4
Network_56_1001100110	24.2188	[[n09, n08], [n09, n05]]	2	0.000587463	[[n09, n08], [n09, n05], [n08, n06], [n08, n10], [n05, n06], [n05, n10]]	2	3.91493	TRUE
Network_56_1001110101	0.78125	[[n09, n08], [n09, n05]]	2	0.000587463	[[n09, n08], [n09, n05]]	2	2.32414	TRUE
Network_57_0001011010	25	[[n03, n02, n10], [n03, n02, n07]]	3	0.000564337	[[n02]]	1	0.476626	TRUE	6	4
Network_57_1110101101	75	[[n03, n02, n10], [n03, n02, n07]]	3	0.000564337	[[n02], [n06]]	1	0.990282	TRUE
Network_58_1011001110	50	[[n08, n03], [n02, n03], [n09, n03]]	2	0.00106072	[[n03]]	1	0.310035	TRUE	8	3
Network_58_1100100011	50	[[n08, n03], [n02, n03], [n09, n03]]	2	0.00106072	[[n03]]	1	0.308083	TRUE
Network_59_0111110000	96.4844	[[n09, n08]]	2	0.000756502	[[n09]]	1	0.301215	TRUE	3	8
Network_59_0111110010	3.51562	[[n09, n08]]	2	0.000756502	[[n09]]	1	0.236259	TRUE
Network_60_0000011110	10.9375	[[n08, n05, n10]]	3	0.000197649	[[n08, n10], [n08, n07], [n06, n10], [n06, n07]]	2	5.83293	TRUE	1	10
Network_60_1100001010	1.5625	[[n08, n05, n10]]	3	0.000197649	[[n08, n10], [n08, n07]]	2	5.06519	TRUE
Network_61_0111100001	41.0156	[[n01, n07], [n06, n07]]	2	0.00279307	[[n01], [n06]]	1	0.740782	TRUE	1	10
Network_61_1001010100	11.3281	[[n01, n07], [n06, n07]]	2	0.00279307	[[n01], [n06]]	1	0.758581	TRUE
Network_62_0010001100	99.4141	[[n10]]	1	0.000837088	[[n01], [n03], [n08], [n10]]	1	0.655272	TRUE	1	10
Network_62_1100001011	0.585938	[[n10]]	1	0.000837088	[[n10]]	1	0.684834	TRUE
Network_63_0110110101	60.6445	[[n08, n04], [n06, n04]]	2	0.000736713	[[n01, n06], [n08, n04], [n04, n06], [n06, n07]]	2	4.71937	TRUE	1	10
Network_63_1001001000	31.25	[[n08, n04], [n06, n04]]	2	0.000736713	[[n04]]	1	0.735278	TRUE
Network_64_0000001111	7.8125	[[n07, n02, n03]]	3	0.00024581	[[n02, n07]]	2	3.68014	TRUE	6	3
Network_64_1000000011	10.9375	[[n07, n02, n03]]	3	0.00024581	[[n02, n07]]	2	3.58119	TRUE
Network_64_1100000011	81.25	[[n07, n02, n03]]	3	0.00024581	[[n02]]	1	0.4687	TRUE
Network_65_0110111101	35.9375	[[n05, n03]]	2	0.000617981	[[n03], [n07]]	1	1.04114	TRUE	2	9
Network_65_1001000010	7.8125	[[n05, n03]]	2	0.000617981	[[n03, n05]]	2	2.96573	TRUE
Network_65_1001100010	7.8125	[[n05, n03]]	2	0.000617981	[[n03, n05]]	2	3.08087	TRUE
Network_66_1101001010	12.5	[[n05, n09, n03], [n05, n09, n10], [n05, n09, n07], [n08, n05, n03], [n08, n05, n10], [n08, n05, n07]]	3	0.00230289	[[n09], [n08]]	1	0.490663	TRUE	1	10
Network_66_1101001100	50	[[n05, n09, n03], [n05, n09, n10], [n05, n09, n07], [n08, n05, n03], [n08, n05, n10], [n08, n05, n07]]	3	0.00230289	[[n09], [n08]]	1	0.431775	TRUE
Network_67_0001010010	12.5	[[n01, n08, n06, n03], [n01, n08, n06, n07]]	4	0.000592232	[[n03, n06], [n06, n07]]	2	6.05271	TRUE	9	2
Network_67_0100000001	12.5	[[n01, n08, n06, n03], [n01, n08, n06, n07]]	4	0.000592232	[[n03, n06], [n06, n07]]	2	6.03984	TRUE
Network_68_0101110001	25	[[n02, n03, n10, n07]]	4	0.000180483	[[n03]]	1	0.347541	TRUE	8	3
Network_68_0110001110	12.5	[[n02, n03, n10, n07]]	4	0.000180483	[[n07]]	1	0.90289	TRUE
Network_68_0111110000	62.5	[[n02, n03, n10, n07]]	4	0.000180483	[[n03, n07]]	2	2.67721	TRUE
Network_69_1001110001	50	[[n09, n07, n08], [n05, n07, n08], [n06, n07, n08]]	3	0.000591516	[[n08]]	1	0.474385	TRUE	2	9
Network_69_1001110101	50	[[n09, n07, n08], [n05, n07, n08], [n06, n07, n08]]	3	0.000591516	[[n08]]	1	0.518878	TRUE
Network_70_0010001101	99.1211	[[n06, n09], [n09, n10], [n06, n05]]	2	0.00354195	[[n09], [n03], [n02], [n05], [n06], [n10], [n07]]	1	0.74338	TRUE	1	10
Network_70_0101110110	0.878906	[[n06, n09], [n09, n10], [n06, n05]]	2	0.00354195	[[n09]]	1	0.188576	TRUE
Network_71_0011000100	0.78125	[[n02, n05]]	2	0.00251055	[[n02]]	1	0.56758	TRUE	1	10
Network_71_1110111011	99.2188	[[n02, n05]]	2	0.00251055	[[n09], [n02], [n08], [n05], [n06], [n10]]	1	0.85402	TRUE
Network_72_0000010101	50	[[n02, n05], [n09, n05], [n10, n05]]	2	0.00107384	[[n05]]	1	0.416256	TRUE	8	3
Network_72_1001100010	50	[[n02, n05], [n09, n05], [n10, n05]]	2	0.00107384	[[n05]]	1	0.416036	TRUE
Network_73_0101000001	50.3906	[[n06, n08, n10, n02, n05]]	5	0.000176668	[[n06]]	1	0.820825	TRUE	7	4
Network_73_0101010001	49.6094	[[n06, n08, n10, n02, n05]]	5	0.000176668	[[n06]]	1	0.751884	TRUE
Network_74_0110000010	35.9375	[[n06, n10, n05], [n06, n07, n05]]	3	0.000768661	[[n05, n06]]	2	4.8907	TRUE	2	9
Network_74_0110100010	35.9375	[[n06, n10, n05], [n06, n07, n05]]	3	0.000768661	[[n05, n06]]	2	4.47151	TRUE
Network_74_1001010010	14.0625	[[n06, n10, n05], [n06, n07, n05]]	3	0.000768661	[[n05, n06]]	2	4.85471	TRUE
Network_74_1001110010	14.0625	[[n06, n10, n05], [n06, n07, n05]]	3	0.000768661	[[n05, n06]]	2	4.88481	TRUE
Network_75_0011010110	18.75	[[n02, n05], [n02, n04], [n03, n05], [n03, n04]]	2	0.00285053	[[n01], [n08], [n05], [n04]]	1	0.907493	TRUE	3	7
Network_75_1010101001	3.51562	[[n02, n05], [n02, n04], [n03, n05], [n03, n04]]	2	0.00285053	[[n03, n05], [n03, n04], [n02, n05], [n02, n04]]	2	7.38088	TRUE
Network_75_1100101001	0.390625	[[n02, n05], [n02, n04], [n03, n05], [n03, n04]]	2	0.00285053	[[n03, n05], [n03, n04], [n02, n05], [n02, n04]]	2	7.37001	TRUE
Network_76_0001111000	87.5	[[n05, n09, n03], [n05, n09, n10], [n06, n05, n03], [n06, n05, n10]]	3	0.00238299	[[n05]]	1	0.480722	TRUE	1	10
Network_76_1100010101	12.5	[[n05, n09, n03], [n05, n09, n10], [n06, n05, n03], [n06, n05, n10]]	3	0.00238299	[[n05]]	1	0.526131	TRUE
Network_77_0000100101	62.5	[[n02, n08, n07], [n03, n08, n07]]	3	0.000852108	[[n07]]	1	0.772725	TRUE	7	3
Network_77_1001011010	37.5	[[n02, n08, n07], [n03, n08, n07]]	3	0.000852108	[[n07]]	1	0.815872	TRUE
Network_78_0010100010	6.05469	[[n02, n09], [n02, n05], [n02, n07]]	2	0.00347209	[[n02]]	1	0.426605	TRUE	1	10
Network_78_1100010111	56.8359	[[n02, n09], [n02, n05], [n02, n07]]	2	0.00347209	[[n01], [n02], [n10]]	1	1.05835	TRUE
Network_79_0000001010	10.9375	[[n05, n10, n09]]	3	0.000686407	[[n09, n05], [n09, n04]]	2	2.42983	TRUE	3	8
Network_79_0000001100	50	[[n05, n10, n09]]	3	0.000686407	[[n09]]	1	0.252704	TRUE
Network_79_1111110011	14.0625	[[n05, n10, n09]]	3	0.000686407	[[n09, n05]]	2	2.45831	TRUE
Network_80_0110101110	6.25	[[n09, n04, n05]]	3	0.000189543	[[n09, n05, n04]]	3	13.8758	TRUE	5	6
Network_80_0111101110	6.25	[[n09, n04, n05]]	3	0.000189543	[[n09, n05, n04]]	3	13.5739	TRUE
Network_80_1000010001	25	[[n09, n04, n05]]	3	0.000189543	[[n05, n04]]	2	5.84453	TRUE
Network_80_1001010001	25	[[n09, n04, n05]]	3	0.000189543	[[n05, n04]]	2	5.52204	TRUE
Network_80_1110100100	18.75	[[n09, n04, n05]]	3	0.000189543	[[n09, n05, n04]]	3	13.8597	TRUE
Network_80_1111100100	18.75	[[n09, n04, n05]]	3	0.000189543	[[n09, n05, n04]]	3	14.1215	TRUE
Network_81_0110010001	93.75	[[n08, n07, n09, n10], [n08, n07, n03, n10]]	4	0.000611067	[[n09], [n03], [n10]]	1	0.892367	TRUE	7	4
Network_81_1001110010	4.49219	[[n08, n07, n09, n10], [n08, n07, n03, n10]]	4	0.000611067	[[n09, n08, n10, n07], [n03, n08, n10, n07]]	4	39.5011	TRUE
Network_81_1001110110	0.976562	[[n08, n07, n09, n10], [n08, n07, n03, n10]]	4	0.000611067	[[n09, n08, n10, n07], [n03, n08, n10, n07]]	4	40.0474	TRUE
Network_81_1001111010	0.585938	[[n08, n07, n09, n10], [n08, n07, n03, n10]]	4	0.000611067	[[n09, n08, n10, n07], [n03, n08, n10, n07]]	4	39.3428	TRUE
Network_81_1001111110	0.195312	[[n08, n07, n09, n10], [n08, n07, n03, n10]]	4	0.000611067	[[n09, n08, n10, n07], [n03, n08, n10, n07]]	4	39.3724	TRUE
Network_82_1001011000	32.6172	[[n03, n07]]	2	0.000605345	[[n03], [n02]]	1	0.311699	TRUE	1	10
Network_82_1111001000	67.3828	[[n03, n07]]	2	0.000605345	[[n02], [n06]]	1	0.546211	FALSE
Network_83_0011001110	25	[[n02, n05, n09], [n04, n05, n09]]	3	0.000649691	[[n09, n05]]	2	3.27889	TRUE	7	4
Network_83_0011101110	25	[[n02, n05, n09], [n04, n05, n09]]	3	0.000649691	[[n09, n05]]	2	3.19881	TRUE
Network_84_1001100101	25	[[n08, n05, n02, n03], [n09, n05, n02, n03], [n07, n05, n02, n03]]	4	0.000540495	[[n03, n02]]	2	2.91347	TRUE	8	3
Network_84_1101100101	25	[[n08, n05, n02, n03], [n09, n05, n02, n03], [n07, n05, n02, n03]]	4	0.000540495	[[n03, n02]]	2	2.62299	TRUE
Network_85_0011010111	18.75	[[n05, n02], [n05, n07]]	2	0.00257421	[[n03, n02], [n03, n07], [n02, n05], [n05, n07]]	2	4.97713	TRUE	4	6
Network_85_1100001000	25	[[n05, n02], [n05, n07]]	2	0.00257421	[[n02], [n07]]	1	0.933821	TRUE
Network_86_0110110011	50	[[n02, n06, n10], [n02, n04, n10], [n05, n06, n10], [n05, n04, n10]]	3	0.00278568	[[n10]]	1	0.941293	TRUE	8	2
Network_86_1001011100	50	[[n02, n06, n10], [n02, n04, n10], [n05, n06, n10], [n05, n04, n10]]	3	0.00278568	[[n10]]	1	0.853925	TRUE
Network_87_0010011101	50	[[n01, n10, n08], [n09, n10, n08], [n04, n10, n08]]	3	0.000847816	[[n08]]	1	0.302457	TRUE	8	3
Network_87_1101100001	50	[[n01, n10, n08], [n09, n10, n08], [n04, n10, n08]]	3	0.000847816	[[n08]]	1	0.298709	TRUE
Network_88_0101101111	0.0976562	[[n06, n08, n03], [n06, n08, n10], [n09, n08, n03], [n09, n08, n10]]	3	0.00242138	[[n01, n09], [n01, n06], [n09, n03], [n09, n05], [n09, n04], [n09, n10], [n09, n07], [n03, n06], [n05, n06], [n04, n06], [n06, n10], [n06, n07]]	2	5.23675	TRUE	2	8
Network_88_0101111101	0.0976562	[[n06, n08, n03], [n06, n08, n10], [n09, n08, n03], [n09, n08, n10]]	3	0.00242138	[[n01, n09], [n01, n06], [n09, n03], [n09, n05], [n09, n04], [n09, n10], [n09, n07], [n03, n06], [n05, n06], [n04, n06], [n06, n10], [n06, n07]]	2	4.63297	TRUE
Network_89_0000000000	2.92969	[[n05, n08]]	2	0.000764847	[[n01, n05], [n08, n05]]	2	3.85591	TRUE	4	7
Network_89_0000100000	6.44531	[[n05, n08]]	2	0.000764847	[[n01, n05], [n08, n05]]	2	3.55163	TRUE
Network_89_1101111111	22.6562	[[n05, n08]]	2	0.000764847	[[n01], [n08], [n07]]	1	1.32979	TRUE
Network_90_0110101101	9.375	[[n02, n09], [n08, n02], [n02, n06], [n02, n10], [n02, n07]]	2	0.000969172	[[n02]]	1	0.383029	TRUE	1	10
Network_90_1000001101	90.625	[[n02, n09], [n08, n02], [n02, n06], [n02, n10], [n02, n07]]	2	0.000969172	[[n01], [n03], [n02], [n05]]	1	0.441567	TRUE
Network_91_0100001110	5.07812	[[n04, n08]]	2	0.000533819	[[n02, n04], [n08, n04], [n04, n07]]	2	4.4318	TRUE	3	8
Network_91_0101001110	49.6094	[[n04, n08]]	2	0.000533819	[[n02, n04], [n08, n04], [n04, n07]]	2	4.07868	TRUE
Network_92_1101000001	93.75	[[n02, n08, n05, n03]]	4	0.000436544	[[n05]]	1	0.574617	TRUE	4	7
Network_92_1101100000	6.25	[[n02, n08, n05, n03]]	4	0.000436544	[[n05]]	1	0.517973	TRUE
Network_93_0000000000	48.8281	[[n01, n05, n10], [n05, n09, n10], [n05, n03, n10], [n02, n05, n10], [n05, n07, n10], [n06, n07, n10]]	3	0.00290465	[[n01, n10], [n02, n10], [n05, n10], [n04, n10], [n06, n10], [n10, n07]]	2	3.66631	TRUE	3	8
Network_93_0100000101	48.8281	[[n01, n05, n10], [n05, n09, n10], [n05, n03, n10], [n02, n05, n10], [n05, n07, n10], [n06, n07, n10]]	3	0.00290465	[[n05, n10], [n04, n10], [n06, n10], [n10, n07]]	2	4.46759	TRUE
Network_93_1101111010	1.17188	[[n01, n05, n10], [n05, n09, n10], [n05, n03, n10], [n02, n05, n10], [n05, n07, n10], [n06, n07, n10]]	3	0.00290465	[[n05, n10]]	2	5.6403	TRUE
Network_93_1111111111	1.17188	[[n01, n05, n10], [n05, n09, n10], [n05, n03, n10], [n02, n05, n10], [n05, n07, n10], [n06, n07, n10]]	3	0.00290465	[[n05, n10]]	2	6.21447	TRUE
Network_94_0110000001	31.25	[[n01, n04]]	2	0.000205755	[[n01]]	1	0.138215	TRUE	1	10
Network_94_1011101100	12.1094	[[n01, n04]]	2	0.000205755	[[n04]]	1	0.632397	TRUE
Network_94_1110101100	56.6406	[[n01, n04]]	2	0.000205755	[[n01, n04]]	2	1.35308	TRUE
Network_95_0000000001	9.66797	[[n01]]	1	0.000626564	[[n01], [n09], [n02], [n10]]	1	0.853516	TRUE	1	10
Network_95_1111110110	0.488281	[[n01]]	1	0.000626564	[[n01], [n09], [n02]]	1	0.486282	TRUE
Network_96_0101101000	6.25	[[n01, n04], [n03, n04], [n08, n04]]	2	0.000618458	[[n01, n04], [n03, n04], [n08, n04]]	2	4.03207	TRUE	1	10
Network_96_0110101000	10.5469	[[n01, n04], [n03, n04], [n08, n04]]	2	0.000618458	[[n04]]	1	0.993531	TRUE
Network_96_1011001100	6.25	[[n01, n04], [n03, n04], [n08, n04]]	2	0.000618458	[[n01, n04], [n03, n05], [n03, n04], [n08, n04]]	2	3.8649	TRUE
Network_97_0110101001	2.73438	[[n08, n02, n09], [n02, n05, n09], [n02, n09, n07], [n08, n02, n10], [n02, n05, n10], [n02, n10, n07]]	3	0.00207734	[[n10]]	1	0.813362	TRUE	1	10
Network_97_1001001110	97.2656	[[n08, n02, n09], [n02, n05, n09], [n02, n09, n07], [n08, n02, n10], [n02, n05, n10], [n02, n10, n07]]	3	0.00207734	[[n09], [n02], [n05], [n04], [n10]]	1	0.653202	TRUE
Network_98_0001001010	37.5	[[n01, n09, n03], [n08, n01, n03], [n08, n01, n02]]	3	0.00202894	[[n09], [n03], [n08]]	1	0.481959	TRUE	1	10
Network_98_0110111101	6.25	[[n01, n09, n03], [n08, n01, n03], [n08, n01, n02]]	3	0.00202894	[[n01, n08]]	2	1.61517	TRUE
Network_98_1110110101	6.25	[[n01, n09, n03], [n08, n01, n03], [n08, n01, n02]]	3	0.00202894	[[n01, n09], [n01, n08]]	2	1.49938	TRUE
Network_99_0011010000	50	[[n05, n09], [n04, n09]]	2	0.000782013	[[n09]]	1	0.194396	TRUE	9	2
Network_99_1110111111	50	[[n05, n09], [n04, n09]]	2	0.000782013	[[n09]]	1	0.179296	TRUE
Network_100_0111110000	25	[[n10, n01, n04], [n05, n09, n04], [n08, n05, n04], [n10, n05, n04]]	3	0.002141	[[n04]]	1	0.667266	TRUE	1	10
Network_100_1010100010	75	[[n10, n01, n04], [n05, n09, n04], [n08, n05, n04], [n10, n05, n04]]	3	0.002141	[[n04]]	1	0.505736	TRUE
Average	29.021		2.87336	0.00113357		1.68996	5.88848		4.44	6.18
