# Supplementary material for: Global stabilizing control of large-scale biomolecular regulatory networks
Source: Bioinformatics. 2023 Jan 23;39(1):btad045. doi: 10.1093/bioinformatics/btad045 (PMC9891247; doi:10.1093/bioinformatics/btad045)
Supplement: btad045_Supplementary_Data [file btad045_supplementary_data.zip › Supplementary Table 2_revision2.xlsx]

## Sheet: Sheet1
Network ID [n=10] [Network_{#}_{attractor}]	Canalizing set	Canalizing set size	Monostable set size	Canalized set size	CK size	Difference btw Canalizing set size and CK size	A part of CK in FVS
Network_1_0101100110	[[n05, n07], [n04, n07], [n06, n07]]	2	0	0	2	0	TRUE
Network_1_0101101110	[[n05, n07], [n04, n07], [n06, n07]]	2	0	0	2	0	TRUE
Network_1_1110010001	[[n05], [n06]]	1	0	1	1	0	TRUE
Network_2_0001100101	[[n09, n10], [n02, n10], [n05, n10], [n04, n10], [n06, n10]]	2	0	1	2	0	TRUE
Network_2_0001101100	[[n10]]	1	0	2	1	0	TRUE
Network_2_1100010111	[[n09, n10]]	2	0	1	2	0	TRUE
Network_3_0100000000	[[n04], [n06]]	1	0	2	1	0	TRUE
Network_3_1111011101	[[n06, n10]]	2	0	1	2	0	TRUE
Network_3_1111011110	[[n06, n10]]	2	0	1	2	0	TRUE
Network_4_0111110110	[[n09]]	1	0	1	1	0	TRUE
Network_4_1100100001	[[n09]]	1	0	1	1	0	TRUE
Network_5_1010001000	[[n08, n05, n07]]	3	0	1	3	0	TRUE
Network_5_1010001100	[[n08, n05, n07]]	3	0	1	3	0	TRUE
Network_5_1010100001	[[n08, n05, n07]]	3	0	1	3	0	TRUE
Network_5_1010100101	[[n08, n05, n07]]	3	0	1	3	0	TRUE
Network_5_1010101000	[[n08, n05, n07]]	3	0	1	3	0	TRUE
Network_5_1010101100	[[n08, n05, n07]]	3	0	1	3	0	TRUE
Network_5_1101000001	[[n08, n05, n07]]	3	0	1	3	0	TRUE
Network_5_1101000101	[[n08, n05, n07]]	3	0	1	3	0	TRUE
Network_6_1100111110	[[n02, n10], [n05, n10], [n04, n10], [n06, n10]]	2	0	3	2	0	TRUE
Network_6_1100111111	[[n02, n10], [n05, n10], [n04, n10], [n06, n10]]	2	0	3	2	0	TRUE
Network_7_0100011011	[[n09, n05], [n09, n06], [n03, n05], [n03, n06], [n08, n05], [n08, n06], [n05, n04], [n05, n10], [n05, n07], [n04, n06], [n06, n10], [n06, n07]]	2	0	0	2	0	TRUE
Network_7_0100101011	[[n09, n05], [n09, n06], [n03, n05], [n03, n06], [n08, n05], [n08, n06], [n05, n04], [n05, n10], [n05, n07], [n04, n06], [n06, n10], [n06, n07]]	2	0	0	2	0	TRUE
Network_7_0111100100	[[n04]]	1	0	1	1	0	TRUE
Network_8_0101011100	[[n08]]	1	0	1	1	0	TRUE
Network_8_1001011000	[[n08]]	1	0	1	1	0	TRUE
Network_9_0010000100	[[n08, n05], [n05, n04], [n05, n07]]	2	0	2	2	0	TRUE
Network_9_0010100100	[[n08, n05], [n05, n04], [n05, n07]]	2	0	2	2	0	TRUE
Network_10_1101111111	[[n03]]	1	1	2	1	0	TRUE
Network_10_1111111111	[[n03]]	1	1	2	1	0	TRUE
Network_11_1000110001	[[n03]]	1	1	2	1	0	TRUE
Network_11_1010110001	[[n03]]	1	1	2	1	0	TRUE
Network_12_0010010001	[[n03], [n08], [n06], [n10]]	1	0	2	1	0	TRUE
Network_12_1101001110	[[n03, n06], [n08, n06], [n06, n10]]	2	0	1	2	0	TRUE
Network_13_0000000011	[[n01]]	1	0	1	1	0	TRUE
Network_13_1010110100	[[n01], [n10]]	1	0	1	1	0	TRUE
Network_14_0101100100	[[n03, n07], [n08, n07], [n10, n07]]	2	0	0	2	0	TRUE
Network_14_0111100001	[[n03, n07], [n08, n07], [n10, n07]]	2	0	0	2	0	TRUE
Network_14_1010011110	[[n07]]	1	0	1	1	0	TRUE
Network_15_0010010101	[[n08, n06], [n05, n06], [n06, n10]]	2	1	0	2	0	TRUE
Network_15_0010101000	[[n08], [n05], [n06], [n10], [n07]]	1	1	1	1	0	TRUE
Network_16_0111000100	[[n03], [n08]]	1	1	0	1	0	TRUE
Network_16_1100111011	[[n03], [n08]]	1	0	1	1	0	TRUE
Network_17_1001100100	[[n09, n06], [n09, n10], [n03, n06], [n03, n10], [n04, n06], [n04, n10], [n06, n07], [n10, n07]]	2	0	1	2	0	TRUE
Network_17_1001110101	[[n09, n06], [n09, n10], [n03, n06], [n03, n10], [n04, n06], [n04, n10], [n06, n07], [n10, n07]]	2	0	1	2	0	TRUE
Network_18_0010010000	[[n01, n10]]	2	0	1	2	0	TRUE
Network_18_0010010001	[[n01, n10]]	2	0	1	2	0	TRUE
Network_18_1101100111	[[n01]]	1	0	2	1	0	TRUE
Network_19_0010001001	[[n09, n08], [n09, n02]]	2	0	1	2	0	TRUE
Network_19_0010001011	[[n09, n08], [n09, n02]]	2	0	1	2	0	TRUE
Network_19_1101110110	[[n08, n10]]	2	0	1	2	0	TRUE
Network_19_1101110111	[[n08, n10]]	2	0	1	2	0	TRUE
Network_20_0111000111	[[n09, n07], [n06, n07], [n10, n07]]	2	0	1	2	0	TRUE
Network_20_0111001111	[[n09, n07], [n06, n07], [n10, n07]]	2	0	1	2	0	TRUE
Network_20_1000111000	[[n09, n02], [n02, n06], [n02, n10]]	2	0	1	2	0	TRUE
Network_20_1100111000	[[n09, n02], [n02, n06], [n02, n10]]	2	0	1	2	0	TRUE
Network_21_0101100100	[[n01]]	1	0	2	1	0	TRUE
Network_21_1010110101	[[n01, n04], [n01, n06]]	2	0	1	2	0	TRUE
Network_21_1011100101	[[n01, n04], [n01, n06]]	2	0	1	2	0	TRUE
Network_22_0101000010	[[n03, n08], [n02, n08]]	2	0	1	2	0	TRUE
Network_22_0101000110	[[n03, n08], [n02, n08]]	2	0	1	2	0	TRUE
Network_23_1100110000	[[n07]]	1	1	1	1	0	TRUE
Network_23_1100111000	[[n07]]	1	1	1	1	0	TRUE
Network_24_1001111100	[[n10]]	1	1	1	1	0	TRUE
Network_24_1001111101	[[n10]]	1	0	2	1	0	TRUE
Network_25_0100000110	[[n04]]	1	0	2	1	0	TRUE
Network_25_0111000110	[[n04, n07]]	2	0	1	2	0	TRUE
Network_25_1011011000	[[n04, n07]]	2	0	1	2	0	TRUE
Network_26_0000110101	[[n02]]	1	0	0	1	0	TRUE
Network_26_0110010001	[[n08], [n02]]	1	0	0	1	0	TRUE
Network_27_0001011000	[[n09], [n02], [n06], [n10]]	1	0	1	1	0	TRUE
Network_27_1110101011	[[n09], [n02]]	1	0	1	1	0	TRUE
Network_28_0110110101	[[n03, n07], [n02, n07], [n08, n07], [n05, n07], [n06, n07]]	2	0	0	2	0	TRUE
Network_28_0110111100	[[n03, n07], [n08, n07], [n06, n07]]	2	0	0	2	0	TRUE
Network_28_1001001010	[[n03], [n02], [n08], [n05], [n06]]	1	0	1	1	0	TRUE
Network_29_1000001000	[[n03]]	1	0	3	1	0	TRUE
Network_29_1110111011	[[n03]]	1	0	3	1	0	TRUE
Network_30_0110101011	[[n01]]	1	1	2	1	0	TRUE
Network_30_1010001101	[[n01, n03], [n01, n06], [n01, n10], [n03, n08], [n03, n05], [n08, n06], [n08, n10], [n05, n06], [n05, n10]]	2	0	2	2	0	TRUE
Network_31_0000010000	[[n09, n08], [n08, n06]]	2	0	1	2	0	TRUE
Network_31_0000010100	[[n09, n08], [n08, n06]]	2	0	1	2	0	TRUE
Network_31_1101100011	[[n01, n08]]	2	0	1	2	0	TRUE
Network_31_1101100111	[[n01, n08]]	2	0	1	2	0	TRUE
Network_32_0010001010	[[n01], [n02]]	1	0	3	1	0	TRUE
Network_32_1100000000	[[n02]]	1	1	2	1	0	TRUE
Network_33_0000011010	[[n03]]	1	1	1	1	0	TRUE
Network_33_0010011010	[[n03]]	1	1	1	1	0	TRUE
Network_34_0101011101	[[n01]]	1	0	2	1	0	TRUE
Network_34_1010100001	[[n01]]	1	0	2	1	0	TRUE
Network_35_0001000010	[[n02, n06]]	2	1	1	2	0	TRUE
Network_35_0001010010	[[n02, n06]]	2	1	1	2	0	TRUE
Network_35_1111011011	[[n02]]	1	0	3	1	0	TRUE
Network_36_0110101101	[[n01, n08]]	2	0	0	2	0	TRUE
Network_36_0111000011	[[n09], [n08]]	1	0	1	1	0	TRUE
Network_36_1110101101	[[n01, n08]]	2	0	0	2	0	TRUE
Network_37_1100110000	[[n01, n03], [n03, n07]]	2	0	1	2	0	TRUE
Network_37_1111110000	[[n01, n03], [n03, n07]]	2	0	1	2	0	TRUE
Network_38_0011000110	[[n04]]	1	0	2	1	0	TRUE
Network_38_0100111001	[[n04]]	1	0	2	1	0	TRUE
Network_39_0011110010	[[n07]]	1	0	1	1	0	TRUE
Network_39_1100001101	[[n07]]	1	0	1	1	0	TRUE
Network_40_0100100111	[[n03], [n06]]	1	0	0	1	0	TRUE
Network_40_1011011100	[[n03], [n02], [n05], [n04], [n06]]	1	0	0	1	0	TRUE
Network_41_0011110100	[[n06, n10]]	2	0	2	2	0	TRUE
Network_41_0011110101	[[n06, n10]]	2	0	2	2	0	TRUE
Network_42_0110001000	[[n01, n06], [n03, n06], [n02, n06], [n06, n10]]	2	0	1	2	0	TRUE
Network_42_0110011100	[[n09, n06]]	2	1	0	2	0	TRUE
Network_42_0110011110	[[n09, n06]]	2	1	0	2	0	TRUE
Network_42_1000000001	[[n01, n09, n06], [n01, n04, n06]]	3	0	0	3	0	TRUE
Network_42_1001000011	[[n01, n09, n06]]	3	0	0	3	0	TRUE
Network_43_0101001010	[[n10]]	1	0	2	1	0	TRUE
Network_43_1110011011	[[n03], [n04], [n10]]	1	0	2	1	0	TRUE
Network_44_0001000101	[[n08]]	1	0	1	1	0	TRUE
Network_44_1011001011	[[n08]]	1	1	0	1	0	TRUE
Network_45_0001111000	[[n09], [n03], [n02], [n06]]	1	1	1	1	0	TRUE
Network_45_1110100110	[[n09]]	1	1	1	1	0	TRUE
Network_46_0110001100	[[n05], [n06]]	1	0	1	1	0	TRUE
Network_46_1001111001	[[n05], [n06]]	1	0	1	1	0	TRUE
Network_47_0010011100	[[n01]]	1	0	3	1	0	TRUE
Network_47_1100001100	[[n01, n09, n10], [n01, n10, n07]]	3	0	1	3	0	TRUE
Network_47_1100001101	[[n01, n09, n10], [n01, n10, n07]]	3	0	1	3	0	TRUE
Network_47_1101000110	[[n01, n09, n05, n10], [n01, n05, n10, n07]]	4	0	0	4	0	TRUE
Network_47_1101000111	[[n01, n09, n05, n10], [n01, n05, n10, n07]]	4	0	0	4	0	TRUE
Network_47_1101100110	[[n01, n09, n05, n10], [n01, n05, n10, n07]]	4	0	0	4	0	TRUE
Network_47_1101100111	[[n01, n09, n05, n10], [n01, n05, n10, n07]]	4	0	0	4	0	TRUE
Network_48_0010100100	[[n05], [n04]]	1	0	2	1	0	TRUE
Network_48_1101011110	[[n05, n10], [n04, n10], [n10, n07]]	2	0	1	2	0	TRUE
Network_48_1101011111	[[n05, n10], [n04, n10], [n10, n07]]	2	0	1	2	0	TRUE
Network_49_0001111100	[[n09], [n06], [n10]]	1	0	0	1	0	TRUE
Network_49_1110000011	[[n09], [n06], [n10], [n07]]	1	0	0	1	0	TRUE
Network_50_0001010000	[[n09, n02, n06], [n09, n06, n10]]	3	0	1	3	0	TRUE
Network_50_0001110010	[[n09, n02, n06], [n09, n06, n10]]	3	0	1	3	0	TRUE
Network_50_0011100100	[[n09, n06]]	2	0	2	2	0	TRUE
Network_50_0011100110	[[n09, n06]]	2	0	2	2	0	TRUE
Network_50_1100010001	[[n09, n02, n06], [n09, n06, n10]]	3	0	1	3	0	TRUE
Network_50_1100110011	[[n09, n02, n06], [n09, n06, n10]]	3	0	1	3	0	TRUE
Network_51_0100001000	[[n09], [n08]]	1	1	0	1	0	TRUE
Network_51_0110100110	[[n09], [n08], [n05]]	1	0	1	1	0	TRUE
Network_52_1110011001	[[n01, n05], [n05, n10]]	2	0	1	2	0	TRUE
Network_52_1110111001	[[n01, n05], [n05, n10]]	2	0	1	2	0	TRUE
Network_53_0100010001	[[n09, n03, n02], [n09, n02, n04]]	3	0	1	3	0	TRUE
Network_53_0111011001	[[n09, n03, n02]]	3	0	1	3	0	TRUE
Network_53_0111011011	[[n09, n02]]	2	0	2	2	0	TRUE
Network_53_1000100100	[[n02]]	1	1	2	1	0	TRUE
Network_54_1110010011	[[n08], [n05]]	1	1	1	1	0	TRUE
Network_54_1110110111	[[n08], [n05]]	1	1	1	1	0	TRUE
Network_55_0011101010	[[n01, n02, n08, n06, n10], [n09, n02, n08, n06, n10]]	5	0	0	5	0	TRUE
Network_55_0011101110	[[n01, n02, n08, n06, n10], [n09, n02, n08, n06, n10]]	5	0	0	5	0	TRUE
Network_55_0011111010	[[n01, n02, n08, n06, n10], [n09, n02, n08, n06, n10]]	5	0	0	5	0	TRUE
Network_55_0011111110	[[n01, n02, n08, n06, n10], [n09, n02, n08, n06, n10]]	5	0	0	5	0	TRUE
Network_55_0100001101	[[n09, n06], [n02, n06], [n06, n10]]	2	0	3	2	0	TRUE
Network_55_0100011101	[[n09, n06], [n02, n06], [n06, n10]]	2	0	3	2	0	TRUE
Network_56_0101011000	[[n08], [n05]]	1	0	1	1	0	TRUE
Network_56_1001100110	[[n09, n08], [n09, n05], [n08, n06], [n08, n10], [n05, n06], [n05, n10]]	2	0	0	2	0	TRUE
Network_56_1001110101	[[n09, n08], [n09, n05]]	2	0	0	2	0	TRUE
Network_57_0001011010	[[n02]]	1	0	2	1	0	TRUE
Network_57_1110101101	[[n02], [n06]]	1	0	2	1	0	TRUE
Network_58_1011001110	[[n03]]	1	0	1	1	0	TRUE
Network_58_1100100011	[[n03]]	1	0	1	1	0	TRUE
Network_59_0111110000	[[n09]]	1	1	0	1	0	TRUE
Network_59_0111110010	[[n09]]	1	1	0	1	0	TRUE
Network_60_0000011110	[[n08, n10], [n08, n07], [n06, n10], [n06, n07]]	2	0	1	2	0	TRUE
Network_60_1100001010	[[n08, n10], [n08, n07]]	2	0	1	2	0	TRUE
Network_61_0111100001	[[n01], [n06]]	1	0	1	1	0	TRUE
Network_61_1001010100	[[n01], [n06]]	1	0	1	1	0	TRUE
Network_62_0010001100	[[n01], [n03], [n08], [n10]]	1	0	0	1	0	TRUE
Network_62_1100001011	[[n10]]	1	0	0	1	0	TRUE
Network_63_0110110101	[[n01, n06], [n08, n04], [n04, n06], [n06, n07]]	2	0	0	2	0	TRUE
Network_63_1001001000	[[n04]]	1	0	1	1	0	TRUE
Network_64_0000001111	[[n02, n07]]	2	1	0	2	0	TRUE
Network_64_1000000011	[[n02, n07]]	2	1	0	2	0	TRUE
Network_64_1100000011	[[n02]]	1	1	1	1	0	TRUE
Network_65_0110111101	[[n03], [n07]]	1	0	1	1	0	TRUE
Network_65_1001000010	[[n03, n05]]	2	0	0	2	0	TRUE
Network_65_1001100010	[[n03, n05]]	2	0	0	2	0	TRUE
Network_66_1101001010	[[n09], [n08]]	1	1	1	1	0	TRUE
Network_66_1101001100	[[n09], [n08]]	1	1	1	1	0	TRUE
Network_67_0001010010	[[n03, n06], [n06, n07]]	2	0	2	2	0	TRUE
Network_67_0100000001	[[n03, n06], [n06, n07]]	2	0	2	2	0	TRUE
Network_68_0101110001	[[n03]]	1	1	2	1	0	TRUE
Network_68_0110001110	[[n07]]	1	0	3	1	0	TRUE
Network_68_0111110000	[[n03, n07]]	2	0	2	2	0	TRUE
Network_69_1001110001	[[n08]]	1	1	1	1	0	TRUE
Network_69_1001110101	[[n08]]	1	1	1	1	0	TRUE
Network_70_0010001101	[[n09], [n03], [n02], [n05], [n06], [n10], [n07]]	1	0	1	1	0	TRUE
Network_70_0101110110	[[n09]]	1	0	1	1	0	TRUE
Network_71_0011000100	[[n02]]	1	0	1	1	0	TRUE
Network_71_1110111011	[[n09], [n02], [n08], [n05], [n06], [n10]]	1	0	1	1	0	TRUE
Network_72_0000010101	[[n05]]	1	0	1	1	0	TRUE
Network_72_1001100010	[[n05]]	1	0	1	1	0	TRUE
Network_73_0101000001	[[n06]]	1	1	3	1	0	TRUE
Network_73_0101010001	[[n06]]	1	1	3	1	0	TRUE
Network_74_0110000010	[[n05, n06]]	2	0	1	2	0	TRUE
Network_74_0110100010	[[n05, n06]]	2	0	1	2	0	TRUE
Network_74_1001010010	[[n05, n06]]	2	0	1	2	0	TRUE
Network_74_1001110010	[[n05, n06]]	2	0	1	2	0	TRUE
Network_75_0011010110	[[n01], [n08], [n05], [n04]]	1	0	1	1	0	TRUE
Network_75_1010101001	[[n03, n05], [n03, n04], [n02, n05], [n02, n04]]	2	0	0	2	0	TRUE
Network_75_1100101001	[[n03, n05], [n03, n04], [n02, n05], [n02, n04]]	2	0	0	2	0	TRUE
Network_76_0001111000	[[n05]]	1	0	2	1	0	TRUE
Network_76_1100010101	[[n05]]	1	0	2	1	0	TRUE
Network_77_0000100101	[[n07]]	1	0	2	1	0	TRUE
Network_77_1001011010	[[n07]]	1	0	2	1	0	TRUE
Network_78_0010100010	[[n02]]	1	0	1	1	0	TRUE
Network_78_1100010111	[[n01], [n02], [n10]]	1	0	1	1	0	TRUE
Network_79_0000001010	[[n09, n05], [n09, n04]]	2	0	1	2	0	TRUE
Network_79_0000001100	[[n09]]	1	1	1	1	0	TRUE
Network_79_1111110011	[[n09, n05]]	2	0	1	2	0	TRUE
Network_80_0110101110	[[n09, n05, n04]]	3	0	0	3	0	TRUE
Network_80_0111101110	[[n09, n05, n04]]	3	0	0	3	0	TRUE
Network_80_1000010001	[[n05, n04]]	2	0	1	2	0	TRUE
Network_80_1001010001	[[n05, n04]]	2	0	1	2	0	TRUE
Network_80_1110100100	[[n09, n05, n04]]	3	0	0	3	0	TRUE
Network_80_1111100100	[[n09, n05, n04]]	3	0	0	3	0	TRUE
Network_81_0110010001	[[n09], [n03], [n10]]	1	0	3	1	0	TRUE
Network_81_1001110010	[[n09, n08, n10, n07], [n03, n08, n10, n07]]	4	0	0	4	0	TRUE
Network_81_1001110110	[[n09, n08, n10, n07], [n03, n08, n10, n07]]	4	0	0	4	0	TRUE
Network_81_1001111010	[[n09, n08, n10, n07], [n03, n08, n10, n07]]	4	0	0	4	0	TRUE
Network_81_1001111110	[[n09, n08, n10, n07], [n03, n08, n10, n07]]	4	0	0	4	0	TRUE
Network_82_1001011000	[[n03], [n02]]	1	0	1	1	0	TRUE
Network_82_1111001000	[[n02], [n06]]	2	0	0	1	1	FALSE
Network_83_0011001110	[[n09, n05]]	2	0	1	2	0	TRUE
Network_83_0011101110	[[n09, n05]]	2	0	1	2	0	TRUE
Network_84_1001100101	[[n03, n02]]	2	0	2	2	0	TRUE
Network_84_1101100101	[[n03, n02]]	2	0	2	2	0	TRUE
Network_85_0011010111	[[n03, n02], [n03, n07], [n02, n05], [n05, n07]]	2	0	0	2	0	TRUE
Network_85_1100001000	[[n02], [n07]]	1	0	1	1	0	TRUE
Network_86_0110110011	[[n10]]	1	0	2	1	0	TRUE
Network_86_1001011100	[[n10]]	1	0	2	1	0	TRUE
Network_87_0010011101	[[n08]]	1	0	2	1	0	TRUE
Network_87_1101100001	[[n08]]	1	0	2	1	0	TRUE
Network_88_0101101111	[[n01, n09], [n01, n06], [n09, n03], [n09, n05], [n09, n04], [n09, n10], [n09, n07], [n03, n06], [n05, n06], [n04, n06], [n06, n10], [n06, n07]]	2	0	1	2	0	TRUE
Network_88_0101111101	[[n01, n09], [n01, n06], [n09, n03], [n09, n05], [n09, n04], [n09, n10], [n09, n07], [n03, n06], [n05, n06], [n04, n06], [n06, n10], [n06, n07]]	2	0	1	2	0	TRUE
Network_89_0000000000	[[n01, n05], [n08, n05]]	2	0	0	2	0	TRUE
Network_89_0000100000	[[n01, n05], [n08, n05]]	2	0	0	2	0	TRUE
Network_89_1101111111	[[n01], [n08], [n07]]	1	0	1	1	0	TRUE
Network_90_0110101101	[[n02]]	1	0	1	1	0	TRUE
Network_90_1000001101	[[n01], [n03], [n02], [n05]]	1	0	1	1	0	TRUE
Network_91_0100001110	[[n02, n04], [n08, n04], [n04, n07]]	2	0	0	2	0	TRUE
Network_91_0101001110	[[n02, n04], [n08, n04], [n04, n07]]	2	0	0	2	0	TRUE
Network_92_1101000001	[[n05]]	1	1	2	1	0	TRUE
Network_92_1101100000	[[n05]]	1	0	3	1	0	TRUE
Network_93_0000000000	[[n01, n10], [n02, n10], [n05, n10], [n04, n10], [n06, n10], [n10, n07]]	2	0	1	2	0	TRUE
Network_93_0100000101	[[n05, n10], [n04, n10], [n06, n10], [n10, n07]]	2	0	1	2	0	TRUE
Network_93_1101111010	[[n05, n10]]	2	0	1	2	0	TRUE
Network_93_1111111111	[[n05, n10]]	2	0	1	2	0	TRUE
Network_94_0110000001	[[n01]]	1	1	0	1	0	TRUE
Network_94_1011101100	[[n04]]	1	1	0	1	0	TRUE
Network_94_1110101100	[[n01, n04]]	2	0	0	2	0	TRUE
Network_95_0000000001	[[n01], [n09], [n02], [n10]]	1	0	0	1	0	TRUE
Network_95_1111110110	[[n01], [n09], [n02]]	1	0	0	1	0	TRUE
Network_96_0101101000	[[n01, n04], [n03, n04], [n08, n04]]	2	0	0	2	0	TRUE
Network_96_0110101000	[[n04]]	1	0	1	1	0	TRUE
Network_96_1011001100	[[n01, n04], [n03, n05], [n03, n04], [n08, n04]]	2	0	0	2	0	TRUE
Network_97_0110101001	[[n10]]	1	0	2	1	0	TRUE
Network_97_1001001110	[[n09], [n02], [n05], [n04], [n10]]	1	0	2	1	0	TRUE
Network_98_0001001010	[[n09], [n03], [n08]]	1	0	2	1	0	TRUE
Network_98_0110111101	[[n01, n08]]	2	0	1	2	0	TRUE
Network_98_1110110101	[[n01, n09], [n01, n08]]	2	0	1	2	0	TRUE
Network_99_0011010000	[[n09]]	1	0	1	1	0	TRUE
Network_99_1110111111	[[n09]]	1	0	1	1	0	TRUE
Network_100_0111110000	[[n04]]	1	0	2	1	0	TRUE
Network_100_1010100010	[[n04]]	1	0	2	1	0	TRUE
Average		1.69432	0.161572	1.01747	1.68996
