# Supplementary material for: Global stabilizing control of large-scale biomolecular regulatory networks
Source: Bioinformatics. 2023 Jan 23;39(1):btad045. doi: 10.1093/bioinformatics/btad045 (PMC9891247; doi:10.1093/bioinformatics/btad045)
Supplement: btad045_Supplementary_Data [file btad045_supplementary_data.zip › Supplementary Table 3_revision2.xlsx]

## Sheet: 210608_3algorithm
Network ID	Network name	Network size	Major point attractor	Basin (%)	SCC number	FC size	FC time [sec]	Brute force CK size	Brute force CK time [sec]	SM size	SM time [sec]	DCGS size	DCGS time [sec]
1	Cortical Area Development	5	Attractor_01100	87.5	1	2	0.000249863	1	0.0703347	1	0.0882761	1	0.0271544
2	Cell Cycle Transcription by Coupled CDK and Network Oscillators	9	Attractor_000000000	76.56	1	2	0.00221276	1	0.452923	NA*	NA*	1	0.129488
3	Mammalian Cell Cycle 2006	10	Attractor_0001010100	50	2	6	0.000883102	1	1.56931	1	0.282896	3	0.592858
4	Metabolic Interactions in the Gut Microbiome	12	Attractor_010000111110	10.94	9	8	0.000141621	4	724.274	4	1.54535	5	0.113052
5	Cardiac development	15	Attractor_110110110110110	50	13	3	0.00194931	1	239.195	1	0.196137	1	0.238939
6	Predicting Variabilities in Cardiac Gene	15	Attractor_110110110111010	50	13	3	0.00198579	1	244.654	1	0.202925	1	0.235786
7	BT474 Breast Cell Line Short-term ErbB Network	16	Attractor_1101111101100000	76.17	14	11	0.000172615	3	17595.9	NA*	NA*	3	0.204663
8	HCC1954 Breast Cell Line Short-term ErbB Network	16	Attractor_1111111111100000	99.37	8	11	0.000170946	1	720.141	1	5.39102	1	0.406609
9	Neurotransmitter Signaling Pathway	16	Attractor_0000000000000010	25	11	4	0.00770378	2	9333.63	2	1.84235	2	1.06734
10	SKBR3 Breast Cell Line Short-term ErbB Network	16	Attractor_1110111011100000	74.61	14	11	0.000167608	3	20833.8	NA	NA	3	0.207123
11	CD4+ T Cell Differentiation and Plasticity	18	Attractor_000010000001000000	47.56	7	9	0.000247002	NA	NA	NA	NA	3	7.10583
12	T-LGL Survival Network 2011 Reduced Network	18	Attractor_000000001000000000	97.56	6	5	0.0590565	1	29806.9	1	15.3772	1	1.03489
13	Human Gonadal Sex Determination	19	Attractor_0110100001001001100	50.95	2	7	0.224669	1	76013.1	1	4.75001	1	1.32692
14	Mammalian Cell Cycle	20	Attractor_00101011101110001110	99.85	14	3	0.185159	NA	NA	2	0.21315	1	0.423051
15	B cell differentiation	22	Attractor_0100100001000000000000	84.79	18	4	0.00326109	NA	NA	NA*	NA*	1	0.513602
16	Aurora Kinase A in Neuroblastoma	23	Attractor_00100001001000001000000	53.49	5	4	0.250501	NA	NA	1	153.08	1	3.66009
17	T cell differentiation	23	Attractor_01100000010000100000000	57.43	8	3	0.00340295	NA	NA	1	0.514774	1	0.41815
18	BT474 Breast Cell Line Long-term ErbB Network	25	Attractor_1000001001100010011010000	15.55	12	21	0.000186682	NA	NA	NA	NA	7	5.3278
19	HCC1954 Breast Cell Line Long-term ErbB Network	25	Attractor_0111101011010000110100000	21.79	10	21	0.000179768	NA	NA	NA	NA	5	10.8726
20	SKBR3 Breast Cell Line Long-term ErbB Network	25	Attractor_1111110011010000000100000	57.88	11	21	0.000180006	NA	NA	NA	NA	4	6.68274
21	Pro-inflammatory Tumor Microenvironment in Acute Lymphoblastic Leukemia	26	Attractor_00100000001000000000001000	17.47	5	7	1.39057	NA	NA	NA*	NA*	3	2.43962
22	Trichostrongylus retortaeformis	26	Attractor_01000000011101001001010010	42.49	3	5	0.326298	NA	NA	3	1.19264	3	29.8603
23	Death Receptor Signaling	28	Attractor_0110100010000000000100001000	13.56	10	4	0.473755	NA	NA	2	0.636033	1	4.07974
24	Septation Initiation Network	31	Attractor_1010000111001100111000100000000	9.77	18	2	0.113567	NA	NA	1	0.323323	1	0.43366
25	Tumour Cell Invasion and Migration	32	Attractor_00000000010000000000000000000000	13.7	13	8	670.391	NA	NA	NA	NA	2	22.1138
26	Bordetella bronchiseptica	33	Attractor_000000000000000001000000000001000	93.1	4	7	0.663624	NA	NA	NA*	NA*	2	6.26847
27	Lymphoid and myeloid cell specification and transdifferentiation	33	Attractor_000000001000000000000000010000000	81.03	9	5	0.0770116	NA	NA	NA*	NA*	3	4.71517
28	Cholesterol Regulatory Pathway	34	Attractor_0000000010000000010000000000000000	25	6	3	0.00542974	NA	NA	2	0.32449	2	2.349
29	CD4+ T cell Differentiation	38	Attractor_00000000000100100000000000000000000000	44.89	11	9	379.788	NA	NA	4	15.7062	4	92.8433
30	Stomatal Opening Model	49	Attractor_0000000110000000110010000000000000000000000000000	91.28	27	7	568.391	NA	NA	2	0.387167	1	2.13435
31	Differentiation of T lymphocytes	50	Attractor_10000000000100101100000000000001001100000000000000	58.32	20	9	0.0146976	NA	NA	NA	NA	1	8.47289
32	Senescence Associated Secretory Phenotype	51	Attractor_001011111101011110001001101011010011011010100111000	25.43	16	7	59.9333	NA	NA	3	5.27376	4	24.9767
33	B bronchiseptica and T retortaeformis coinfection	53	Attractor_10110001000001001000000000000000010000010000000011010	50.81	7	10	51.7233	NA	NA	NA	NA	5	368.19
34	MAPK Cancer Cell Fate Network	53	Attractor_00000000100100001000000000000000000100000010000000000	58.78	17	6	6903.44	NA	NA	NA	NA	3	1171.57
35	PC12 Cell Differentiation	62	Attractor_11011101111111111011111101011111111111111111111111111111111100	100	32	1	0.0181358	NA	NA	NA	NA	1	1.61079
36	Bortezomib Responses in U266 Human Myeloma Cells	67	Attractor_0011011011000010011100000110011000111010110000000010110000110100000	99.77	28	7	34625.8	NA	NA	NA	NA	1	179.825
37	Lymphopoiesis Regulatory Network	81	Attractor_010000001010010000000100000100100000000010000000000100010000101000100000000000000	58.35	40	11	28.5284	NA	NA	NA	NA	1	21.0791
38	IGVH mutations in chronic lymphocytic leukemia	91	Attractor_0011000000000100000101000011010000100000100100000001100000000010010000000101000000001000100	2.98023e-06	80	28	13.8247	NA	NA	NA	NA	25	37.8364
39	CD4 T cell signaling	188	Attractor_00000000001000000000000000000000000100000010000000000000000000000000000000000001000000001000000000000000001000000100000000001000001000000000000000000000000000000000000000000000000000000000	36.33	103	NA	NA	NA	NA	NA	NA	2	20081.4
